# Supplementary material for: Youth Positive Mental Health Concepts and Definitions: A Systematic Review and Qualitative Synthesis
Source: Int J Environ Res Public Health. 2022 Sep 13;19(18):11506. doi: 10.3390/ijerph191811506 (PMC9517177; doi:10.3390/ijerph191811506)
Supplement: Supplementary file 1 [file ijerph-19-11506-s001.zip]

Archive with 1 entries (1 files):
- ijerph-1892000-supplementary.pdf
